# Supplementary material for: Knockdown of Placental Major Facilitator Superfamily Domain Containing 2a in Pregnant Mice Reduces Fetal Brain Growth and Phospholipid Docosahexaenoic Acid Content
Source: Nutrients. 2023 Nov 29;15(23):4956. doi: 10.3390/nu15234956 (PMC10708493; doi:10.3390/nu15234956)
Supplement: Supplementary file 1 [file nutrients-15-04956-s001.zip]

Archive with 2 entries (2 files):
- Figure S1.jpg
- Tables S1-S3.pdf
